# Supplementary material for: Promoting ribosomal incorporation of backbone-modifying nonproteinogenic amino acids into nascent peptides by ATP-binding cassette family-F proteins and EF-P
Source: Nucleic Acids Res. 2025 May 22;53(10):gkaf446. doi: 10.1093/nar/gkaf446 (PMC12096078; doi:10.1093/nar/gkaf446)
Supplement: gkaf446_Supplemental_Files [file gkaf446_supplemental_files.zip]

Archive with 2 entries (2 files):
- 241202supplementary_table_S1.xlsx
- 250418ABCF+caption_SI.pdf
