# Supplementary material for: Promoting ribosomal incorporation of backbone-modifying nonproteinogenic amino acids into nascent peptides by ATP-binding cassette family-F proteins and EF-P
Source: Nucleic Acids Res. 2025 May 22;53(10):gkaf446. doi: 10.1093/nar/gkaf446 (PMC12096078; doi:10.1093/nar/gkaf446)
Supplement: gkaf446_Supplemental_Files [file gkaf446_supplemental_files.zip › 241202supplementary_table_S1.xlsx]

## Sheet: RNAs and primers
Supplementary Table S1 List of RNAs and primers used in this study. Gm indicates 2'-O-methylguanosine.
RNA name	RNA sequence	Extension primer (forward)	Extension primer (reverse)	PCR primer (forward)	PCR primer (reverse)
dFx	GGAUCGAAAGAUUUCCGCAUCCCCGAAAGGGUACAUGGCGUUAGGU	GTAATACGACTCACTATAGGATCGAAAGATTTCCGC	ACCTAACGCCATGTACCCTTTCGGGGATGCGGAAATCTTTCGATCC	GGCGTAATACGACTCACTATAG	ACCTAACGCCATGTACCCT
eFx	GGAUCGAAAGAUUUCCGCGGCCCCGAAAGGGGAUUAGCGUUAGGU	GTAATACGACTCACTATAGGATCGAAAGATTTCCGC	ACCTAACGCTAATCCCCTTTCGGGGCCGCGGAAATCTTTCGATCC	GGCGTAATACGACTCACTATAG	ACCTAACGCTAATCCCCT
tRNA, Pro1E2(CGG)	GGGUGAUUGGCGCAGCCUGGUAGCGCACUUCGUUCGGGACGAAGGGGUCAGGGGUUCGAAUCCCCUAUCACCCGCCA	GTAATACGACTCACTATAGGGTGATTGGCGCAGCCTGGTAGCGCACTTCG	TGGCGGGTGATAGGGGATTCGAACCCCTGACCCCTTCGTCCCGAACGAAGTGCGCTACCAGG	GGCGTAATACGACTCACTATAG	TGmGCGGGTGATAGGGGATTC
tRNA, Pro1E2(GAU)	GGGUGAUUGGCGCAGCCUGGUAGCGCACUUCGCUGAUAACGAAGGGGUCAGGGGUUCGAAUCCCCUAUCACCCGCCA	GTAATACGACTCACTATAGGGTGATTGGCGCAGCCTGGTAGCGCACTTCG	TGGCGGGTGATAGAGGATTCGAACCTCCGACCCCTTCGTTATCAGCGAAGTGCGCTACCAGG	GGCGTAATACGACTCACTATAG	TGmGCGGGTGATAGGGGATTC
tRNA, Pro1E2(GGU)	GGGUGAUUGGCGCAGCCUGGUAGCGCACUUCGUUGGUAACGAAGGGGUCAGGGGUUCGAAUCCCCUAUCACCCGCCA	GTAATACGACTCACTATAGGGTGATTGGCGCAGCCTGGTAGCGCACTTCG	TGGCGGGTGATAGAGGATTCGAACCTCCGACCCCTTCGTTACCAACGAAGTGCGCTACCAGG	GGCGTAATACGACTCACTATAG	TGmGCGGGTGATAGGGGATTC
tRNA, Pro1E2(CAU)	GGGUGAUUGGCGCAGCCUGGUAGCGCACUUCGCUCAUAACGAAGGGGUCAGGGGUUCGAAUCCCCUAUCACCCGCCA	GTAATACGACTCACTATAGGGTGATTGGCGCAGCCTGGTAGCGCACTTCG	TGGCGGGTGATAGAGGATTCGAACCTCCGACCCCTTCGTTATGAGCGAAGTGCGCTACCAGG	GGCGTAATACGACTCACTATAG	TGmGCGGGTGATAGGGGATTC
tRNA, iniP(CAU)	GGCGGGGUGGCGCAGCCUGGUAGCGCACUGGGCUCAUAACCCAGAGGUCGGCGGUUCAAAUCCGCUCCCCGCAACCA	GTAATACGACTCACTATAGGCGGGGTGGCGCAGCCTGGTAGCGCA	TGGTTGCGGGGAGCGGATTTGAACCGCCGACCTCTGGGTTATGAGCCCAGTGCGCTACCAGGCTGCGC	GGCGTAATACGACTCACTATAG	TGmGTTGCGGGGAGCGGATTT
mR1	GGGUUAACUUUAAGAAGGAGAAAAACAUGUACAAGAAGUACAAAAAGUACAAACCGCCGGGUGACUACAAGGACGACGACGACAAGUAAGCUUCG	TAATACGACTCACTATAGGGTTAACTTTAAGAAGGAGAAAAACATGTACAAGAAGTACAAAAAG	GTCGTCGTCCTTGTAGTCACCCGGCGGTTTGTACTTTTTGTACTTCTTGTACATG	GGCGTAATACGACTCACTATAG	CGAAGCTTACTTGTCGTCGTCGTCCTTGTAGTC
mR2	GGGUUAACUUUAAGAAGGAGAAAAACAUGAAGUACAUUAAGGGUUACACUUACGGCUACCCGUACAUGAAGGACUACAAGGACGACGACGACAAGUAAGCUUCG	TAATACGACTCACTATAGGGTTAACTTTAAGAAGGAGAAAAACATG	GTCGTCGTCCTTGTAGTCCTTCATGTACGGGTAGCCGTAAGTGTAACCCTTAATGTACTTCATGTTTTTCTCCTTCTTAAAG	GGCGTAATACGACTCACTATAG	CGAAGCTTACTTGTCGTCGTCGTCCTTGTAGTC
mR3	GGGUUAACUUUAAGAAGGAGAAAAACAUGAUGUACAAGGGUUACACUUACGGCUACCCGUACAUGAAGGACUACAAGGACGACGACGACAAGUAAGCUUCG	TAATACGACTCACTATAGGGTTAACTTTAAGAAGGAGAAAAACATG	GTCGTCGTCCTTGTAGTCCTTCATGTACGGGTAGCCGTAAGTGTAACCCTTGTACATGTTTTTCTCCTTCTTAAAG	GGCGTAATACGACTCACTATAG	CGAAGCTTACTTGTCGTCGTCGTCCTTGTAGTC
